# Supplementary material for: Immunomodulatory Effects of Phallus indusiatus Extract on Cytokine Responses in PBMCs: Implications for Feline Infectious Peritonitis
Source: Int J Mol Sci. 2026 Jan 31;27(3):1437. doi: 10.3390/ijms27031437 (PMC12898788; doi:10.3390/ijms27031437)
Supplement: Supplementary file 1 [file ijms-27-01437-s001.zip]

Archive with 1 entries (1 files):
- ijms-4097979-supplementary.pdf
